# Supplementary material for: Green Chemistry Meets Olive Mill Wastewater: Bioinspired Oxidation of Phenols and Polyphenols Using Selenium Catalysts
Source: Int J Mol Sci. 2025 May 28;26(11):5192. doi: 10.3390/ijms26115192 (PMC12155173; doi:10.3390/ijms26115192)
Supplement: Supplementary file 1 [file ijms-26-05192-s001.zip]

Archive with 1 entries (1 files):
- ijms-3617742-supplementary.pdf
